# Supplementary material for: Topical AuNPs-Cys-Sm29 gel modulates the course of lesion development in experimental cutaneous leishmaniasis
Source: PLoS Negl Trop Dis. 2025 Sep 22;19(9):e0013510. doi: 10.1371/journal.pntd.0013510 (PMC12453203; doi:10.1371/journal.pntd.0013510)
Supplement: S1 Material — The information is organized across tabs, containing Figs 2–5 data. (XLSX) [file pntd.0013510.s001.xlsx]

## Sheet: F2
	Vehicle										Vehicle + Sbv										Sm 29 5 g										Sm 29 5 ?g + SBv
1	0.1	0.1	0.1	0.1	0.1	0.2	0.2	0.1	0.1		0.1	0.1	0.1	0.1	0.1	0.2	0.1	0.2	0.1		0.2	0.1	0.1	0.1		0.1	0.1	0.1	0.2	0.2		0.1	0.1	0.1	0.1	0.2	0.2	0.1		0.1
2	0.1	0.1	0.1	0.1	0.1	0.2	0.2	0.1	0.1		0.1	0.1	0.1	0.1	0.1	0.2	0.1	0.2	0.1		0.2	0.1	0.1	0.1		0.1	0.1	0.1	0.2	0.2		0.1	0.1	0.1	0.1	0.2	0.2	0.1		0.1
3	0.4	0.4	0.3	0.3	0.5	0.3	0.6	0.3	0.3		0.4	0.4	0.4	0.4	0.3	0.4	0.4	0.5	0.2		0.6	0.5	0.3	0.3		0.2	0.4	0.3	0.5	0.5		0.4	0.5	0.4	0.4	0.3	0.2	0.6		0.4
4	0.5	0.7	0.6	0.7	0.7	0.6	0.9	0.7	0.5		0.6	0.7	0.5	0.7	0.8	0.6	0.8	0.8	0.5		0.8	0.6	0.5	0.6		0.9	0.8	0.5	1	1		0.4	0.5	0.7	0.5	0.7	0.6	0.8		0.7
5	0.5	0.7	0.8	0.8	0.8	0.6	0.9	0.6	0.8		0.7	0.5	0.4	0.7	0.4	0.6	0.6	0.6	0.4		0.7	0.4	0.5	0.5		0.8	0.6	0.4	0.8	0.8		0.4	0.5	0.4	0.4	0.6	0.3	0.5		0.4
6	0.5	0.6	0.8	0.5	0.6	0.5	0.7	0.6	0.7		0.4	0.4	0.4	0.5	0.4	0.5	0.6	0.6	0.4		0.6	0.4	0.5	0.5		0.6	0.5	0.4	0.7	0.7		0.3	0.4	0.4	0.3	0.5	0.4	0.4		0.4
7		0.4	0.5	0.5			0.5				0.4	0.3	0.3	0.2									0.3	0.5		0.5		0.3								0.4	0.2	0.3
8		0.3	0.3	0.4			0.4				0.3	0.2	0.3	0.2									0.2	0.3		0.4		0.3								0.3	0.2	0.3
9		0.3	0.3	0.4			0.4				0.3	0.2	0.3	0.2									0.2	0.3		0.4		0.3								0.3	0.2	0.3
10		0.2	0.2	0.2			0.3				0.2	0.2	0.2	0.1									0.2	0.2	0.1	0.2		0.1			0.1					0.2	0.1	0.2	0.2
11		0.2	0.2	0.2			0.3				0.2	0.2	0.2	0.1									0.2	0.2	0.1	0.2		0.1			0.1					0.2	0.1	0.2	0.2
12		0.1	0.2	0.2			0.1				0.1	0.1	0.1	0.1									0.1	0.2	0.1	0.2		0.1			0.1					0.2	0.1	0.2	0.1
Vehicle			Vehicle + Sbv			Sm 29			Sm 29 + Sbv
40000	51961.5	5	4000	5196.15	5	70000	51961.5	5	4000	5196.15	5
40000	51961.5		10000	0		40000	51961.5		7000	5196.15
100000	0		10000	0		10000	0		7000	5196.15
40000	51961.5		10000	0		400000	519615		34000	57157.7
40000	51961.5		370000	547449		100000	0		40000	51961.5
Vehicle			Vehicle + Sbv			Sm 29			Sm 29 + Sbv
1000	0	3	10000	0	3	40000	51961.5	3	700	519.615	3
670000	571577	3	70000	51961.5	3	3700	5474.49	3	700	519.615	3
1000	0	3	40000	51961.5	3	40000	51961.5	3	370	547.449	3
700000	519615	3	34000	57157.7	3	100000	0	3	1000	0	3
5ug	5ug+SBV	V	V+SBV
2.7	0.2	1.8	3.7
1.85	1.5	4	3.3
3.1	1.85	4.25	3.2
3.65	1.85	4.25	3.3
0.2	1.6	2.45	1.85
4.45	3.9	2.05	2.15
2.2	2.65	5.35	2.25
2.9	3.85	2.05	2.5
2.95	0.35	2.1	1.45
2.95	1.85

## Sheet: F3
	Sm29 5ug						Sm29 5?g + Sbv						Sm29 10ug						Sm29 10?g + Sbv						Vehicle						Vehicle + Sbv						Untreated
1
2	0.1	0.1	0.1	0.1	0.2	0.1	0.2	0.2	0.2	0.2	0.1	0.1	0.1	0.1	0.2	0.1	0.1	0.1	0.1	0.1	0.2	0.2	0.1	0.1	0.2	0.1	0.1	0.1	0.1	0.1	0.1	0.1	0.1	0.1	0.2	0.1	0.1	0.2	0.2	0.2
3	0.33	0.22	0.63	0.5	0.53	0.24	0.24	0.3	0.34	0.44	0.41	0.49	0.3	0.43	0.3	0.48	0.3	0.3	0.24	0.25	0.39	0.54	0.53	0.36	0.42	0.44	0.39	0.38	0.42	0.22	0.57	0.6	0.24	0.23	0.23	0.45	0.5	0.25	0.32	0.64
4	0.4	0.4	0.8	0.6	0.8	0.4	0.3	0.4	0.6	0.7	0.8	0.7	0.4	0.7	0.6	0.7	0.5	0.6	0.4	0.3	0.7	0.7	0.7	0.6	0.7	0.7	0.5	0.7	0.5	0.3	0.8	0.9	0.3	0.5	0.4	0.5	0.6	0.4	0.5	0.9
5	0.7	0.6	0.9	0.8	0.9	0.7	0.5	0.7	0.9	0.9	0.9	1	0.7	0.6	0.8	0.8	0.8	0.9	0.6	0.6	0.9	1	0.9	0.9	0.9	0.9	0.8	0.9	0.8	0.5	0.8	0.8	0.5	0.7	0.4	0.7	1	0.8	0.8	1.2
6	0.7	1.1	0.6	0.8	0.7	0.9	0.9	0.9	0.8	0.9	0.9	0.5	0.6	0.7	1.2	1.2	1	1	0.9	0.9	0.8	1.1	0.6	0.9	1.3	1.2	1.1	1.1	0.9	1	1.1	0.5	0.7	1.4	0.9	0.9	1.1	1.2	0.9	1.3
7	0.5	0.6	0.5	0.5	0.8	0.8	0.8	0.7	0.4	0.6	0.7	0.4	0.4	0.4	0.8	0.7	0.7	0.7	0.6	0.5	0.3	0.7	0.5	0.5	0.4	0.9	0.4	0.6	0.7	0.9	0.7	0.3	0.4	1.1	0.7	0.8	0.6	1.1	0.8	0.6
8	0.4	0.3	0.3	0.4	0.5	0.5	0.3	0.2	0.2	0.4	0.4	0.2	0.3	0.3	0.6	0.7	0.5	0.7	0.7	0.4	0.3	0.5	0.3	0.3	0.4	0.6	0.3	0.4	0.4	0.8	0.6	0.3	0.3	0.6	0.4	0.7	0.5	0.6	0.5	0.3
9	0.3	0.3	0.2	0.3	0.8	0.4	0.3	0.3	0.2	0.4	0.4	0.2	0.2	0.2	0.4	0.8	0.4	0.8	0.7	0.3	0.3	0.3	0.3	0.3	0.3	0.6	0.3	0.3	0.4	0.6	0.3	0.2	0.2	0.5	0.3	0.8	0.4	0.5	0.8	0.2
10	0.1	0.1	0.1	0.1	0.6	0.1	0.2	0.1	0.1	0.3	0.3	0.1	0.2	0.2	0.2	0.8	0.2	0.5	0.5	0.2	0.2	0.1	0.1	0.1	0.2	0.3	0.1	0.2	0.2	0.5	0.2	0.1	0.1	0.3	0.1	0.8	0.3	0.2	0.7	0.2
5ug	5ug+SBV	10ug	10ug+SBV	V	V+SBV	UNT
3.43	3.54	3.05	4.44	4.62	5.02	4.9
3.62	3.65	3.48	3.4	5.54	3.7	5.05
4.03	3.59	4.9	3.89	4.53	2.74	5.07
4	4.59	5.83	4.99	4.27	5.23	5.34
5.43	4.71	4.35	3.93	4.62	3.48
4.04	3.59	5.3	3.96		5.3

## Sheet: F4
Vehicle	Sm29	Vehicle + Sbv	Sm29 + Sbv
337.794	202.938	226.749	31.1183
15.1805	571.052	580.871	19.5822
363.506	68.7503	202.437	47.131
1063.5	545.222	186.477	88.7759
	123.405
Veículo	Sm29	Veículo + SBv	Sm29 + SBv
76.9427	62.3241	51.3668	29.3011
14.4472	150.427	76.1696	6.08779
283.738	40.4763	122.605	26.4381
261.773	193.871	54.2151	10.0081
	53.4385	98.2851
Veículo	Sm29	Veículo + SBv	Sm29 + SBv
30.1608	33.3854	15.9543	0
0	31.4508	34.0301	0
46.2689	0	8.19271	0
128.171	98.8448	31.4508	0
	15.9543	0	2

## Sheet: F5
Vehicle + SBv	Sm29 + SBv
24.7	22.6
23.8	22.5
20	18.1
12.7	23.3
Vehicle + SBv	Sm29 + SBv
47.9	46.2
43.7	43.7
40.6	39.8
37.6	60.3
Vehicle + SBv	Sm 29 + SBv
2.0191	0.156363
5.32536	0.104321
3.0667	0.10907
0.448316	0.129786
Vehicle + SBv	Sm 29 + SBv
3.93038	0.377877
9.76798	0.205661
6.2598	0.224198
1.31909	0.366454
